# Supplementary material for: ﻿The adult, pupa, and larva of a new species of Gnaptorina Reitter, 1887 (Coleoptera, Tenebrionidae, Blaptini) from the Tibetan Plateau, with molecular phylogenetic inferences
Source: Zookeys. 2024 Jan 23;1190:91–106. doi: 10.3897/zookeys.1190.113126 (PMC10829047; doi:10.3897/zookeys.1190.113126)
Supplement: XML Treatment for Gnaptorina (Gnaptorina) lhorongica [file zookeys.1190.113126-treatment1.xml]

<!DOCTYPE tp:taxon-treatment
  PUBLIC "-//TaxonX//DTD Taxonomic Treatment Publishing DTD v0 20100105//EN" "tax-treatment-NSO.dtd">
<tp:taxon-treatment xmlns:tp="http://www.plazi.org/taxpub"><tp:treatment-meta><kwd-group><label>Taxon classification</label><kwd>
                <named-content content-type="kingdom">Animalia</named-content>
              </kwd><kwd>
                <named-content content-type="order">Coleoptera</named-content>
              </kwd><kwd>
                <named-content content-type="family">Tenebrionidae</named-content>
              </kwd></kwd-group><mixed-citation publication-type="journal"><person-group><name><surname>Ji</surname><given-names>Bao-Yue</given-names></name><name><surname>Ma</surname><given-names>Xing-Tao</given-names></name><name><surname>Rong</surname><given-names>Ji-Da</given-names></name><name><surname>Ren</surname><given-names>Guo-Dong</given-names></name><name><surname>Pan</surname><given-names>Zhao</given-names></name><name><surname>Li</surname><given-names>Xiu-Min</given-names></name></person-group><article-title>﻿The adult, pupa, and larva of a new species of <italic><tp:taxon-name><tp:taxon-name-part taxon-name-part-type="genus" reg="Gnaptorina">Gnaptorina</tp:taxon-name-part></tp:taxon-name></italic> Reitter, 1887 (<tp:taxon-name><tp:taxon-name-part taxon-name-part-type="order">Coleoptera</tp:taxon-name-part></tp:taxon-name>, <tp:taxon-name><tp:taxon-name-part taxon-name-part-type="family">Tenebrionidae</tp:taxon-name-part></tp:taxon-name>, <tp:taxon-name><tp:taxon-name-part taxon-name-part-type="tribe">Blaptini</tp:taxon-name-part></tp:taxon-name>) from the Tibetan Plateau, with molecular phylogenetic inferences</article-title><source>Zookeys</source><day>23</day><month>01</month><year>2024</year><volume>1190</volume><fpage>91</fpage><lpage>106</lpage><pub-id pub-id-type="doi">10.3897/zookeys.1190.113126</pub-id></mixed-citation></tp:treatment-meta><tp:nomenclature><label>﻿</label><tp:taxon-name><object-id xmlns:xlink="http://www.w3.org/1999/xlink" content-type="arpha" xlink:type="simple">A954A7EF-E446-51F8-B4D9-E6CAE947B79C</object-id><tp:taxon-name-part taxon-name-part-type="genus" reg="Gnaptorina">Gnaptorina</tp:taxon-name-part> (<tp:taxon-name-part taxon-name-part-type="subgenus" reg="Gnaptorina">Gnaptorina</tp:taxon-name-part>) <tp:taxon-name-part taxon-name-part-type="species" reg="lhorongica">lhorongica</tp:taxon-name-part><object-id xmlns:xlink="http://www.w3.org/1999/xlink" content-type="zoobank" xlink:type="simple">https://zoobank.org/0CB92107-F71F-48C0-98FD-9EF1FA9CA7F5</object-id></tp:taxon-name><tp:taxon-authority>Li</tp:taxon-authority><tp:taxon-status xmlns:xlink="http://www.w3.org/1999/xlink" xlink:type="simple">sp. nov.</tp:taxon-status><xref ref-type="fig" rid="F1">Figs 1</xref><xref ref-type="fig" rid="F3">, 3</xref><xref ref-type="fig" rid="F5">, 5</xref><xref ref-type="fig" rid="F6">, 6</xref><xref ref-type="fig" rid="F7">, 7</xref></tp:nomenclature><tp:treatment-sec sec-type="type locality" id="SECID0EBCAE"><title>Type locality.</title><p>Lajiu Township, Lhorong County, Xizang.</p></tp:treatment-sec><tp:treatment-sec sec-type="type material" id="SECID0EGCAE"><title>Type materials</title><p><bold>(Adults). <italic>Holotype</italic></bold>: China • ♂//西藏洛隆腊久乡 [Lajiu Township, Lhorong County, Xizang]/ <named-content xmlns:xlink="http://www.w3.org/1999/xlink" content-type="dwc:verbatimCoordinates" xlink:type="simple"><named-content content-type="geo-json" specific-use="{&#34;type&#34;:&#34;Point&#34;,&#34;coordinates&#34;:[95.893217,30.478567]}" id="NCID0ETCAE" xlink:type="simple">30°28.714′N, 95°53.593′E</named-content></named-content>/ Alt. 4680 m /labeled 30.Jul. 2019/ 任国栋, 李亚林, 白兴龙 [Guo-Dong Ren, Ya-lin Li &amp; Xing-Long Bai leg.]. <bold><italic>Paratypes</italic></bold>: 4♂6♀// 西藏洛隆腊久乡 [Lajiu Township, Lhorong County, Xizang]/ <named-content xmlns:xlink="http://www.w3.org/1999/xlink" content-type="dwc:verbatimCoordinates" xlink:type="simple"><named-content content-type="geo-json" specific-use="{&#34;type&#34;:&#34;Point&#34;,&#34;coordinates&#34;:[95.893217,30.478567]}" id="NCID0E5CAE" xlink:type="simple">30°28.714′N, 95°53.593′E</named-content></named-content>/ Alt. 4680 m/ labeled 30. Jul. 2019/ 任国栋, 李亚林, 白兴龙 [Guo-Dong Ren, Ya-lin Li &amp; Xing-Long Bai leg.]; 6♂4♀// 西藏洛隆腊久乡[Lajiu Township, Lhorong County, Xizang]/ <named-content xmlns:xlink="http://www.w3.org/1999/xlink" content-type="dwc:verbatimCoordinates" xlink:type="simple"><named-content content-type="geo-json" specific-use="{&#34;type&#34;:&#34;Point&#34;,&#34;coordinates&#34;:[96.099167,30.420050]}" id="NCID0EGDAE" xlink:type="simple">30°25.203′N, 96°5.950′E</named-content></named-content>/ Alt. 3910 m/ labeled 30.Jul. 2019/ 任国栋,李亚林, 白兴龙 [Guo-Dong Ren, Ya-lin Li &amp; Xing-Long Bai leg.]; 6♂8♀// same data as holotype; 10♂8♀// 西藏洛隆孜托镇 [Zituo Township, Lhorong County, Xizang]/ <named-content xmlns:xlink="http://www.w3.org/1999/xlink" content-type="dwc:verbatimCoordinates" xlink:type="simple"><named-content content-type="geo-json" specific-use="{&#34;type&#34;:&#34;Point&#34;,&#34;coordinates&#34;:[95.779567,30.541917]}" id="NCID0EODAE" xlink:type="simple">30°32.515′N, 95°46.774′E</named-content></named-content>/ Alt. 4031 m/ labeled 30.Jul. 2019/ 任国栋, 李亚林, 白兴龙 [Guo-Dong Ren, Ya-lin Li &amp; Xing-Long Bai leg.]; 3♂8♀// 西藏洛隆达翁拉山 [Daonla mountain, Lhorong County, Xizang]/ <named-content xmlns:xlink="http://www.w3.org/1999/xlink" content-type="dwc:verbatimCoordinates" xlink:type="simple"><named-content content-type="geo-json" specific-use="{&#34;type&#34;:&#34;Point&#34;,&#34;coordinates&#34;:[95.562633,30.770067]}" id="NCID0EWDAE" xlink:type="simple">30°46.204′N, 95°33.758′E</named-content></named-content>/ Alt. 3854 m/ labeled 11.Jul. 2015/ 任国栋, 白兴龙 [Guo-Dong Ren &amp; Xing-Long Bai leg.].</p></tp:treatment-sec><tp:treatment-sec sec-type="material" id="SECID0E2DAE"><title>Other examined materials.</title><p><bold>Larva.</bold> 2 ex. // 西藏洛隆腊久乡 [Lajiu Township, Lhorong County, Xizang]/ <named-content xmlns:xlink="http://www.w3.org/1999/xlink" content-type="dwc:verbatimCoordinates" xlink:type="simple"><named-content content-type="geo-json" specific-use="{&#34;type&#34;:&#34;Point&#34;,&#34;coordinates&#34;:[95.893217,30.478567]}" id="NCID0EGEAE" xlink:type="simple">30°28.714′N, 95°53.593′E</named-content></named-content>/ Alt. 4680 m/ labeled 30.Jul. 2019/ 任国栋, 李亚林, 白兴龙 [Guo-Dong Ren, Ya-lin Li &amp; Xing-Long Bai leg.].</p><p><bold>Pupa.</bold> 1♂// 西藏洛隆腊久乡 [Lajiu Township, Lhorong County, Xizang]/ <named-content xmlns:xlink="http://www.w3.org/1999/xlink" content-type="dwc:verbatimCoordinates" xlink:type="simple"><named-content content-type="geo-json" specific-use="{&#34;type&#34;:&#34;Point&#34;,&#34;coordinates&#34;:[95.893217,30.478567]}" id="NCID0ESEAE" xlink:type="simple">30°28.714′N, 95°53.593′E</named-content></named-content>/ Alt. 4680 m/ labeled 30.Jul. 2019/ 任国栋, 李亚林, 白兴龙 [Guo-Dong Ren, Ya-lin Li &amp; Xing-Long Bai leg.].</p></tp:treatment-sec><tp:treatment-sec sec-type="description" id="SECID0EXEAE"><title>Description of adult.</title><p>Body length 10.5–11.2mm, width 5.8–6.0 mm; body shiny, black; antennae, palpi, and tarsi brown.</p><p><bold>Male</bold> (Figs <xref ref-type="fig" rid="F1">1A–L</xref>, <xref ref-type="fig" rid="F2">2</xref>). <bold><italic>Head</italic></bold>: (Fig. <xref ref-type="fig" rid="F1">1A</xref>). Anterior margin of clypeus weakly sinuate. Lateral margin of head with distinct emargination between epistome and genae. Head widest at eye level. Lateral margin of head with pair of projections between antennal base and oculus, brownish red. Genal margin arcuately converging before eyes. Eyes barely protruding beyond contour of head. Vertex flat or slightly convex, with uniform punctures. Antennae (Fig. <xref ref-type="fig" rid="F1">1D</xref>) slender and long, reaching beyond pronotal base when posteriorly extended, antennomeres VIII–X oval, XI spindle-shaped. Length (width) ratio of antennomeres II–XI as follows: 10.0(8.0): 26.0(8.0): 13.0(8.0): 12.0(8.0): 12.0(8.0): 13.0(9.0): 12.0(10.0): 11.0(10.0): 11.0(11.0): 11.0(11.0).</p><fig id="F1" position="float" orientation="portrait"><object-id xmlns:xlink="http://www.w3.org/1999/xlink" content-type="doi" xlink:type="simple">10.3897/zookeys.1190.113126.figure1</object-id><object-id xmlns:xlink="http://www.w3.org/1999/xlink" content-type="arpha" xlink:type="simple">CC541E8C-D710-57F9-9BEB-FEB1828C42C0</object-id><label>Figure 1.</label><caption><p><tp:taxon-name><tp:taxon-name-part taxon-name-part-type="genus" reg="Gnaptorina">Gnaptorina</tp:taxon-name-part> (<tp:taxon-name-part taxon-name-part-type="subgenus" reg="Gnaptorina">Gnaptorina</tp:taxon-name-part>) <tp:taxon-name-part taxon-name-part-type="species" reg="lhorongica">lhorongica</tp:taxon-name-part></tp:taxon-name> Li, sp. nov. Holotype <bold>A</bold> head, dorsal view <bold>B</bold> head, ventral view <bold>C</bold> pronotum <bold>D</bold> antenna <bold>E</bold> protibia <bold>F</bold> mesotibia <bold>G</bold> metatibia <bold>H</bold> protarsus <bold>I</bold> mesotarsus <bold>J</bold> metatarsus <bold>K</bold> aedeagus, dorsal view <bold>L</bold> aedeagus, lateral view <bold>M</bold> aedeagus, ventral view. Scale bars: 1.0 mm (<bold>A–C, K–M</bold>); 0.5 mm (<bold>D–J</bold>).</p></caption><graphic xmlns:xlink="http://www.w3.org/1999/xlink" xlink:href="zookeys-1190-091_article-113126__-g001.jpg" position="float" orientation="portrait" xlink:type="simple" id="oo_972442.jpg"><uri content-type="original_file" xlink:type="simple">https://binary.pensoft.net/fig/972442</uri></graphic></fig><fig id="F2" position="float" orientation="portrait"><object-id xmlns:xlink="http://www.w3.org/1999/xlink" content-type="doi" xlink:type="simple">10.3897/zookeys.1190.113126.figure2</object-id><object-id xmlns:xlink="http://www.w3.org/1999/xlink" content-type="arpha" xlink:type="simple">8B8202D4-D39D-59BF-8B1E-5C26DEDFF87F</object-id><label>Figure 2.</label><caption><p><tp:taxon-name><tp:taxon-name-part taxon-name-part-type="genus" reg="Gnaptorina">Gnaptorina</tp:taxon-name-part> (<tp:taxon-name-part taxon-name-part-type="subgenus" reg="Gnaptorina">Gnaptorina</tp:taxon-name-part>) <tp:taxon-name-part taxon-name-part-type="species" reg="dongdashanensis">dongdashanensis</tp:taxon-name-part></tp:taxon-name> Shi, 2013 <bold>A</bold> head, dorsal view <bold>B</bold> head, ventral view <bold>C</bold> pronotum <bold>D</bold> antenna <bold>E</bold> protibia <bold>F</bold> mesotibia <bold>G</bold> metatibia <bold>H</bold> protarsus <bold>I</bold> mesotarsus <bold>J</bold> metatarsus <bold>K</bold> aedeagus, dorsal view <bold>L</bold> aedeagus, lateral view <bold>M</bold> aedeagus, ventral view. Scale bars: 1.0 mm (<bold>A–C</bold>); 0.5 mm (<bold>D–M</bold>).</p></caption><graphic xmlns:xlink="http://www.w3.org/1999/xlink" xlink:href="zookeys-1190-091_article-113126__-g002.jpg" position="float" orientation="portrait" xlink:type="simple" id="oo_972443.jpg"><uri content-type="original_file" xlink:type="simple">https://binary.pensoft.net/fig/972443</uri></graphic></fig><p><bold><italic>Prothorax</italic>.</bold> Pronotum (Fig. <xref ref-type="fig" rid="F1">1C</xref>) transverse, 1.31–1.33 times as wide as long. Broadest at middle, 1.80–1.85 times as wide as head. Ratio of width at anterior margin to its maximum width and base 23: 37: 34. Anterior margin straight or weakly sinuate, laterally beaded. Lateral margins weakly wider from base to middle and narrowing toward anterior angles arcuately. Anterior angles obtuse, rounded apically; posterior angles weakly obtuse, nearly rectangular. Disc convex, with shallow and circular depressions laterally before base, surface with dense, fine punctures. Prothoracic hypomeron weakly concave, with longitudinal wrinkles and sparse and minute granules. Prosternal process steeply sloping behind procoxae and forming wide and flat prominence at end of declivity.</p><p><bold><italic>Pterothorax</italic>.</bold> Elytra widely oval and convex, 1.12–1.26 times as long as wide, 1.61–1.77 times as wide as pronotum, widest before middle. Surface with shallow, fine, sparse punctures and irregular, short wrinkles. Lateral margins reaching sutural elytral angle, visible dorsally in anterior third and apex. Surface of epipleura smooth, with shallow wrinkles.</p><p><bold><italic>Legs</italic></bold> (Fig. <xref ref-type="fig" rid="F1">1E–J</xref>) slender and long. Profemora with obtuse tooth. Protibiae straight, distal apical spur obviously shorter than protarsomere 1, lower spur shorter; ventral surface of protarsomeres 1 and 2 with hairy brush. Mesotibiae weakly curved; ventral surface of mesotarsomere 1 with hairy brush at apex. Metatibiae straight, regularly widening apicad. Ratio of length(width) pro-, meso-, and metatibiae: 80.0(15.0): 95.0(17.0): 138.0(20.0), that of metatarsomeres I–IV as follows: 19.0(11.0): 20.0(10.9): 17.0(9.6):37.0(9.8).</p><p><bold><italic>Aedeagus</italic>.</bold> (Fig. <xref ref-type="fig" rid="F1">1K–M</xref>) 2.20 mm long and 0.58 mm wide. Parameres 0.53 mm long and 0.37 mm wide, conical, widest at base, with outer margins weakly sinuate near middle, and regularly narrowing towards apex laterally in dorsal view; dorsal side nearly straight, slightly curved to ventral side apically in lateral view.</p><p><bold>Female</bold> (Fig. <xref ref-type="fig" rid="F3">3</xref>). Body length 11.2–11.5mm, width 5.9–6.2 mm. Body wider than male. Head 1.14 times as wide as interocular distance. Pronotum 1.28–1.30 times as wide as long, widest in middle, lateral margins subparallel from base to middle, then narrowing toward anterior angles arcuated. Elytra more convex, 1.13 times as long as wide. Antennae shorter than in male. Upper spur of protibiae wide and flat; lower spur fine and pointed. Ventral surface of pro and mesotarsomeres I–IV with hairy brush.</p><fig id="F3" position="float" orientation="portrait"><object-id xmlns:xlink="http://www.w3.org/1999/xlink" content-type="doi" xlink:type="simple">10.3897/zookeys.1190.113126.figure3</object-id><object-id xmlns:xlink="http://www.w3.org/1999/xlink" content-type="arpha" xlink:type="simple">FA39A39C-7412-5EB1-A55D-88403056DF6A</object-id><label>Figure 3.</label><caption><p><tp:taxon-name><tp:taxon-name-part taxon-name-part-type="genus" reg="Gnaptorina">Gnaptorina</tp:taxon-name-part> (<tp:taxon-name-part taxon-name-part-type="subgenus" reg="Gnaptorina">Gnaptorina</tp:taxon-name-part>) <tp:taxon-name-part taxon-name-part-type="species" reg="lhorongica">lhorongica</tp:taxon-name-part></tp:taxon-name> Li, sp. nov. <bold>A–C</bold> male, holotype <bold>D–F</bold> female, paratype <bold>A</bold>, <bold>D</bold> dorsal view <bold>B, E</bold> lateral view <bold>C, F</bold> ventral view. Scale bars: 2.0 mm.</p></caption><graphic xmlns:xlink="http://www.w3.org/1999/xlink" xlink:href="zookeys-1190-091_article-113126__-g003.jpg" position="float" orientation="portrait" xlink:type="simple" id="oo_972444.jpg"><uri content-type="original_file" xlink:type="simple">https://binary.pensoft.net/fig/972444</uri></graphic></fig></tp:treatment-sec><tp:treatment-sec sec-type="etymology" id="SECID0E3LAE"><title>Etymology.</title><p>Named after the county of Lhorong, where the type locality is located.</p></tp:treatment-sec><tp:treatment-sec sec-type="distribution" id="SECID0EBMAE"><title>Distribution.</title><p>China: Xizang.</p></tp:treatment-sec><tp:treatment-sec sec-type="diagnosis" id="SECID0EGMAE"><title>Diagnosis.</title><p>This new species is morphologically similar to <tp:taxon-name><tp:taxon-name-part taxon-name-part-type="genus" reg="Gnaptorina">G.</tp:taxon-name-part> (<tp:taxon-name-part taxon-name-part-type="subgenus" reg="Gnaptorina">G.</tp:taxon-name-part>) <tp:taxon-name-part taxon-name-part-type="species" reg="dongdashanensis">dongdashanensis</tp:taxon-name-part></tp:taxon-name> Shi, 2013 but can be distinguished from it by the following male character states: (1) genal margin arcuately converging before eyes (genal margin parallel before eyes in <italic><tp:taxon-name><tp:taxon-name-part taxon-name-part-type="genus" reg="Gnaptorina">G.</tp:taxon-name-part><tp:taxon-name-part taxon-name-part-type="species" reg="dongdashanensis">dongdashanensis</tp:taxon-name-part></tp:taxon-name></italic>); (2) antennomeres IV–VII long and cylindrical (antennomeres IV–VII nearly spherical in <italic><tp:taxon-name><tp:taxon-name-part taxon-name-part-type="genus" reg="Gnaptorina">G.</tp:taxon-name-part><tp:taxon-name-part taxon-name-part-type="species" reg="dongdashanensis">dongdashanensis</tp:taxon-name-part></tp:taxon-name></italic>); (4) elytral widely oval (elytral elongate-oval in <italic><tp:taxon-name><tp:taxon-name-part taxon-name-part-type="genus" reg="Gnaptorina">G.</tp:taxon-name-part><tp:taxon-name-part taxon-name-part-type="species" reg="dongdashanensis">dongdashanensis</tp:taxon-name-part></tp:taxon-name></italic>). (Figs <xref ref-type="fig" rid="F2">2</xref>, <xref ref-type="fig" rid="F4">4</xref>)</p><fig id="F4" position="float" orientation="portrait"><object-id xmlns:xlink="http://www.w3.org/1999/xlink" content-type="doi" xlink:type="simple">10.3897/zookeys.1190.113126.figure4</object-id><object-id xmlns:xlink="http://www.w3.org/1999/xlink" content-type="arpha" xlink:type="simple">4801A9E0-35E8-5904-8F7D-DA698294F223</object-id><label>Figure 4.</label><caption><p><tp:taxon-name><tp:taxon-name-part taxon-name-part-type="genus" reg="Gnaptorina">Gnaptorina</tp:taxon-name-part> (<tp:taxon-name-part taxon-name-part-type="subgenus" reg="Gnaptorina">Gnaptorina</tp:taxon-name-part>) <tp:taxon-name-part taxon-name-part-type="species" reg="dongdashanensis">dongdashanensis</tp:taxon-name-part></tp:taxon-name> Shi, 2013 <bold>A–C</bold> male <bold>D–F</bold> female <bold>A</bold>, <bold>D</bold> dorsal view <bold>B, E</bold> lateral view <bold>C, F</bold> ventral view. Scale bars: 2.0 mm.</p></caption><graphic xmlns:xlink="http://www.w3.org/1999/xlink" xlink:href="zookeys-1190-091_article-113126__-g004.jpg" position="float" orientation="portrait" xlink:type="simple" id="oo_972445.jpg"><uri content-type="original_file" xlink:type="simple">https://binary.pensoft.net/fig/972445</uri></graphic></fig></tp:treatment-sec><tp:treatment-sec sec-type="description" id="SECID0EKPAE"><title>Description of larva.</title><p><bold><italic>Body</italic>.</bold> (Fig. <xref ref-type="fig" rid="F5">5A–C</xref>) Mature larvae length 23.0–25.0mm, width 2.5–3.0mm. Body subcylindrical; 9<sup>th</sup> abdominal tergite conical and urogomphi not sharp; body brownish yellow, shiny; body wall ossified; median line obvious on first four segments; pairs of setae grow on each tergite; terga I–VIII with four pairs of long setae, two pairs anterior and two pairs posterior.</p><fig id="F5" position="float" orientation="portrait"><object-id xmlns:xlink="http://www.w3.org/1999/xlink" content-type="doi" xlink:type="simple">10.3897/zookeys.1190.113126.figure5</object-id><object-id xmlns:xlink="http://www.w3.org/1999/xlink" content-type="arpha" xlink:type="simple">D2427755-D037-53CB-8E8D-A1B58AEED445</object-id><label>Figure 5.</label><caption><p>Larva of <tp:taxon-name><tp:taxon-name-part taxon-name-part-type="genus" reg="Gnaptorina">Gnaptorina</tp:taxon-name-part> (<tp:taxon-name-part taxon-name-part-type="subgenus" reg="Gnaptorina">Gnaptorina</tp:taxon-name-part>) <tp:taxon-name-part taxon-name-part-type="species" reg="lhorongica">lhorongica</tp:taxon-name-part></tp:taxon-name> Li, sp. nov. <bold>A–C</bold> habitus <bold>A</bold> dorsal view <bold>B</bold> ventral view <bold>C</bold> lateral view <bold>D</bold> head, dorsal view <bold>E</bold> head, fore foot, and mesoleg, in ventral view <bold>F</bold> pygopods, in dorsal view <bold>G</bold> pygopods, in ventral view. Scale bars: 2 mm (<bold>A–C</bold>); 1 mm (<bold>D–G</bold>).</p></caption><graphic xmlns:xlink="http://www.w3.org/1999/xlink" xlink:href="zookeys-1190-091_article-113126__-g005.jpg" position="float" orientation="portrait" xlink:type="simple" id="oo_972446.jpg"><uri content-type="original_file" xlink:type="simple">https://binary.pensoft.net/fig/972446</uri></graphic></fig><p><bold><italic>Head</italic></bold> (Figs <xref ref-type="fig" rid="F5">5D, E</xref>, <xref ref-type="fig" rid="F6">6A–C</xref>). Prognathous slightly narrower than width of prothorax, slightly convex dorsally, and sides rounded (Fig. <xref ref-type="fig" rid="F5">5D</xref>). Labrum transverse; apical part with six setae. Mandibles well developed; left and right symmetrical; each mandible with two pair of setae; clypeus transverse, trapezoidal, left and right marginal sides with two pairs of short setae (Fig. <xref ref-type="fig" rid="F6">6A, B</xref>). Epicranial stem Y-shaped (Fig. <xref ref-type="fig" rid="F5">5E</xref>); frons and epicranial plate slightly convex, lateral margin with densely long setae, frons with four pairs of setae. Maxillary palps three-segmented, cylindrical, and conical at apex; I widest, II longest, I as long as III (Fig. <xref ref-type="fig" rid="F5">5D, E</xref>). Labial palps (Fig. <xref ref-type="fig" rid="F5">5D</xref>) two-segmented, short; II conical. Mentum convex, U-shaped, base of mentum straight, prementum with two long setae, mentum with two long setae on posterior margin, submentum with eight setae on mid-posterior part (Fig. <xref ref-type="fig" rid="F6">6C</xref>). Antennae well developed, three-segmented, dome-like at apex; segment I wider and as long as II; segment III shortest and narrowest.</p><fig id="F6" position="float" orientation="portrait"><object-id xmlns:xlink="http://www.w3.org/1999/xlink" content-type="doi" xlink:type="simple">10.3897/zookeys.1190.113126.figure6</object-id><object-id xmlns:xlink="http://www.w3.org/1999/xlink" content-type="arpha" xlink:type="simple">A42A4190-76F5-5981-AF1E-1A3143AE20B3</object-id><label>Figure 6.</label><caption><p>Larva of <tp:taxon-name><tp:taxon-name-part taxon-name-part-type="genus" reg="Gnaptorina">Gnaptorina</tp:taxon-name-part> (<tp:taxon-name-part taxon-name-part-type="subgenus" reg="Gnaptorina">Gnaptorina</tp:taxon-name-part>) <tp:taxon-name-part taxon-name-part-type="species" reg="lhorongica">lhorongica</tp:taxon-name-part></tp:taxon-name> Li, sp. nov. <bold>A</bold> head <bold>B</bold> labrum and clypeus, in dorsal view <bold>C</bold> labium <bold>D</bold> legs. Scale bars: 1 mm (<bold>A, B, D</bold>); 0.5 mm (<bold>C</bold>).</p></caption><graphic xmlns:xlink="http://www.w3.org/1999/xlink" xlink:href="zookeys-1190-091_article-113126__-g006.jpg" position="float" orientation="portrait" xlink:type="simple" id="oo_972447.jpg"><uri content-type="original_file" xlink:type="simple">https://binary.pensoft.net/fig/972447</uri></graphic></fig><p><bold><italic>Thorax</italic></bold> (Fig. <xref ref-type="fig" rid="F5">5A–C</xref>). Thoracic segmentation C-shaped in dorsal view, parallel-sided, widest at middle, with transverse plicae. Each thoracic tergum with two pairs of elongate setae on anterior and posterior margins. Anterior and posterior border of prothorax with brown longitudinal stripes, with pair of irregular brown spots on tergite, pair of brown bands on top dorsal margins of mesothorax and metathorax; two pairs of irregular brown spots on tergites IV–XI. Pronotum longest, about twice as long as meso- and metanotum, mesonotum shortest.</p><p><bold><italic>Legs</italic></bold> (Figs <xref ref-type="fig" rid="F5">5E</xref>, <xref ref-type="fig" rid="F6">6D</xref>). Legs well developed. Prothoracic leg noticeably stronger, longer, and thicker than meso- and metathoracic legs; profemur and protibia with a row of spines and denser long setae (Fig. <xref ref-type="fig" rid="F5">5E</xref>). Protarsungulus strongly sclerotized, sharp, claw-like; one strong, long seta on inner side of the base of the protarsungulus, and one strong, short spine on posterior outer side. Profemora and protibiae gradually narrowing towards apex; inner margin setal formula of foreleg 4–5(3): 6(5): 2(2); outer margin of tibiae with two setae; outer margin of femora with two setae; trochanter with three setae. Mesotarsus with one short, broad spine at base; inner margin setal formula of mesothoracic leg 4(3): 5(3): 2(2); outer margin of tibiae with two short spines; outer margin of femora with two spines; outer margin of trochanters with three setae. Metatarsus with one short, broad spine at base, the inner margin setal formula of metathoracic leg 4(3): 4(3): 2(2), outer margin of tibiae with two short spines, outer margin of femora with two to three spines, outer margin of trochanters with two setae. Profemora about half length of protibia; meso- and metathoracic legs moderately shorter than prothoracic one, tarsungulus highly ossified, hooked, with a row of spines and sparse setae.</p><p><bold><italic>Abdomen</italic></bold> (Fig. <xref ref-type="fig" rid="F5">5A–C</xref>). Approximately 3.6 times as long as thorax; segments I–VIII subcylindrical, with transverses plicae, faintly rugose, and with sparse elongate setae ventrally; tergum of IX 0.75 times as long as tergum VIII, distinctly narrower than tergum VIII; with a row of short spines each side (five spines on left, four spines on right); last segment conical in dorsal view, surface of convex disc with sparse long setae in ventral view; urogomphi suddenly upturned to apex in lateral view, apex truncated, with two thorn-like processes.</p><p><bold><italic>Spiracles</italic></bold> (Fig. <xref ref-type="fig" rid="F5">5B</xref>). Pair of circular thoracic spiracles, situated ventrolaterally on anterolateral margins of terga I–VIII.</p></tp:treatment-sec><tp:treatment-sec sec-type="diagnosis" id="SECID0ERVAE"><title>Diagnosis of larva.</title><p>The larva of new species is morphologically very similar to <tp:taxon-name><tp:taxon-name-part taxon-name-part-type="genus" reg="Gnaptorina">G.</tp:taxon-name-part> (<tp:taxon-name-part taxon-name-part-type="subgenus" reg="Gnaptorina">G.</tp:taxon-name-part>) <tp:taxon-name-part taxon-name-part-type="species" reg="cylindricollis">cylindricollis</tp:taxon-name-part></tp:taxon-name> Reitter, 1889, but can be distinguished from it by the following characters: (1) lateral margins of the head with dense long setae (lateral margins of the head with sparse long setae in <italic><tp:taxon-name><tp:taxon-name-part taxon-name-part-type="genus" reg="Gnaptorina">G.</tp:taxon-name-part><tp:taxon-name-part taxon-name-part-type="species" reg="cylindricollis">cylindricollis</tp:taxon-name-part></tp:taxon-name></italic>); (2) mentum with two long setae on the side of the posterior margin and submentum with eight setae on located in the middle, posteriorly (mentum with four long setae on the side of the posterior margin and submentum with five setae in the posterior part of the center in <italic><tp:taxon-name><tp:taxon-name-part taxon-name-part-type="genus" reg="Gnaptorina">G.</tp:taxon-name-part><tp:taxon-name-part taxon-name-part-type="species" reg="cylindricollis">cylindricollis</tp:taxon-name-part></tp:taxon-name></italic>).</p><p>The larva of new species is morphologically very similar to <tp:taxon-name><tp:taxon-name-part taxon-name-part-type="genus" reg="Gnaptorina">G.</tp:taxon-name-part> (<tp:taxon-name-part taxon-name-part-type="subgenus" reg="Gnaptorina">G.</tp:taxon-name-part>) <tp:taxon-name-part taxon-name-part-type="species" reg="felicitana">felicitana</tp:taxon-name-part></tp:taxon-name> but can be distinguished from the latter by the following characters: (1) lateral margins of the head with dense, long setae (<tp:taxon-name><tp:taxon-name-part taxon-name-part-type="genus" reg="Gnaptorina">G.</tp:taxon-name-part> (<tp:taxon-name-part taxon-name-part-type="subgenus" reg="Gnaptorina">G.</tp:taxon-name-part>) <tp:taxon-name-part taxon-name-part-type="species" reg="felicitana">felicitana</tp:taxon-name-part></tp:taxon-name> with sparse, long setae); (2) terga I–VIII with four pairs of long setae, two anterior pairs and two posterior pairs (<tp:taxon-name><tp:taxon-name-part taxon-name-part-type="genus" reg="Gnaptorina">G.</tp:taxon-name-part> (<tp:taxon-name-part taxon-name-part-type="subgenus" reg="Gnaptorina">G.</tp:taxon-name-part>) <tp:taxon-name-part taxon-name-part-type="species" reg="felicitana">felicitana</tp:taxon-name-part></tp:taxon-name> with six pairs of long setae, three anterior pairs and three posterior pairs); (3) frons with eight setae, two on upper margin, six on apex (<tp:taxon-name><tp:taxon-name-part taxon-name-part-type="genus" reg="Gnaptorina">G.</tp:taxon-name-part> (<tp:taxon-name-part taxon-name-part-type="subgenus" reg="Gnaptorina">G.</tp:taxon-name-part>) <tp:taxon-name-part taxon-name-part-type="species" reg="felicitana">felicitana</tp:taxon-name-part></tp:taxon-name> with eight setae, two on upper margin, two at center, and four at posterior margin in); (4) apex of antennomere III without long setae (<tp:taxon-name><tp:taxon-name-part taxon-name-part-type="genus" reg="Gnaptorina">G.</tp:taxon-name-part> (<tp:taxon-name-part taxon-name-part-type="subgenus" reg="Gnaptorina">G.</tp:taxon-name-part>) <tp:taxon-name-part taxon-name-part-type="species" reg="felicitana">felicitana</tp:taxon-name-part></tp:taxon-name> with one long seta at the apex); (5) side posterior margin of mentum with two long setae and middle of submentum with eight setae posteriorly (<tp:taxon-name><tp:taxon-name-part taxon-name-part-type="genus" reg="Gnaptorina">G.</tp:taxon-name-part> (<tp:taxon-name-part taxon-name-part-type="subgenus" reg="Gnaptorina">G.</tp:taxon-name-part>) <tp:taxon-name-part taxon-name-part-type="species" reg="felicitana">felicitana</tp:taxon-name-part></tp:taxon-name> with mentum and submentum both with 10 setae).</p></tp:treatment-sec><tp:treatment-sec sec-type="description" id="SECID0ERZAE"><title>Description of pupa.</title><p><bold><italic>Body</italic></bold> (Fig. <xref ref-type="fig" rid="F7">7A–C</xref>). Length 13.5 mm, width 3.6 mm. Body moderately elongated, slightly flattened, tapering towards posterior and with pronotum widest, creamy white.</p><fig id="F7" position="float" orientation="portrait"><object-id xmlns:xlink="http://www.w3.org/1999/xlink" content-type="doi" xlink:type="simple">10.3897/zookeys.1190.113126.figure7</object-id><object-id xmlns:xlink="http://www.w3.org/1999/xlink" content-type="arpha" xlink:type="simple">91E46C34-131E-5795-8CD2-738994A08A4C</object-id><label>Figure 7.</label><caption><p>Pupa of <tp:taxon-name><tp:taxon-name-part taxon-name-part-type="genus" reg="Gnaptorina">Gnaptorina</tp:taxon-name-part> (<tp:taxon-name-part taxon-name-part-type="subgenus" reg="Gnaptorina">Gnaptorina</tp:taxon-name-part>) <tp:taxon-name-part taxon-name-part-type="species" reg="lhorongica">lhorongica</tp:taxon-name-part></tp:taxon-name> Li, sp. nov. <bold>A–C</bold> habitus <bold>A</bold> dorsal view <bold>B</bold> ventral view <bold>C</bold> lateral view <bold>D</bold> lateral process of abdominal terga, in dorsal view <bold>E</bold> urogomphy, in dorsal view. Scale bars: 2 mm (<bold>A–C</bold>); 1 mm (<bold>D, E</bold>).</p></caption><graphic xmlns:xlink="http://www.w3.org/1999/xlink" xlink:href="zookeys-1190-091_article-113126__-g007.jpg" position="float" orientation="portrait" xlink:type="simple" id="oo_972448.jpg"><uri content-type="original_file" xlink:type="simple">https://binary.pensoft.net/fig/972448</uri></graphic></fig><p><bold><italic>Head</italic></bold> (Figs <xref ref-type="fig" rid="F7">7B, C</xref>). Invisible in dorsal view. Smooth, with transverse wrinkles. Head bending towards underside of prothorax, slightly elevated at center of head, with sparse, short setae on margins. Labrum and mandible smooth, covered with sparse, short setae; anterior margin of clypeus straight, sides weakly curved. Antennae rod-shaped, gradually thickened. Maxillary and labial palpi visible clearly.</p><p><bold><italic>Thorax</italic></bold> (Fig. <xref ref-type="fig" rid="F7">7A–C</xref>). Pronotum semicircular and with posterior margin straight, about 1.6 times as long as wide, widest in middle. Pronotum depressed medially, with transverse plicae, with sparse short setae on top to anterior margin and sparse short setae lateral margin in dorsal view. Elytra narrowed proximally to form alaria, surface smooth but with sparse short setae.</p><p><bold><italic>Legs</italic></bold> (Fig. <xref ref-type="fig" rid="F7">7B, C</xref>). Legs similar to adults. Femora and tibiae with minute setae; tarsi glabrous, extended anteriorly. Fore leg shortest; hind leg longest.</p><p><bold><italic>Abdomen</italic></bold> (Fig. <xref ref-type="fig" rid="F7">7A, C, D</xref>). Abdomen nine-segmented, with distinct midline. Terga broad, convex, covered with minute, short setae. Terga I–VI flanked by outwardly projecting, plate-like lateral processes; with sparse, short setae. Lateral process of tergum VII triangular; lateral process of tergum VIII less developed. Tergum IX with a pair of elongate urogomphi at apex 1.13 mm long. (Fig. <xref ref-type="fig" rid="F7">7E</xref>).</p></tp:treatment-sec></tp:taxon-treatment>
